# Supplementary material for: Implantable cardioverter-defibrillator therapy after resuscitation from cardiac arrest in vasospastic angina: A retrospective study
Source: PLoS One. 2022 Oct 31;17(10):e0277034. doi: 10.1371/journal.pone.0277034 (PMC9621437; doi:10.1371/journal.pone.0277034)
Supplement: S1 Dataset — (XLSX) [file pone.0277034.s006.xlsx]

## Sheet: Sheet1
Age	Male	HT	WT	BMI	Currentsmoking	ex-smoking	HTN	DLP	DM	FH of SCA	Hb	Cre	BNP	eGFR	CKD	Initial Shockable ryhthm	VSA	Provocation test	Appropriate thrapy	Shock	ATP only	Inappropriate therapy	Inappropriate_infection	Infection/Lead disconnection	Primary_end	Survive	All_cause death	Cardiac death	Diagnosis	Diagnosis VSA	Diagnosis CM	Diagnosis IHD	Diagnosis Brugada	Diagnosis LQTS	Diagnosis Sarcoidosis	Diagnosis others	ACEI/ARB	BB	CCB	Statin	AMD	Nicorandil	Nitrate	Event years
47	1	175	63	20.5714	0	1	0	1	0	0	14.1	0.95	141.8	67.9642	0	1	1	1	0	0	0	0	1	1	0	1	0	0	1	1	0	0	0	0	0	0	0	0	1	1	0	1	1	8.81918
46	0	155	41	17.0656	0	0	0	0	0	0	12.9	0.67	43.4	74.0472	0	1	1	1	0	0	0	0	0	0	0	1	0	0	1	1	0	0	0	1	0	0	1	0	1	0	0	0	0	8.23836
41	0	155	59	24.5578	0	0	0	0	0	0	7.4	0.61	62.4	84.806	0	1	1	1	0	0	0	0	0	0	0	1	0	0	1	1	0	0	0	1	0	0	0	1	1	0	0	0	0	7.53699
59	1	163	73	27.4756	0	1	1	0	0	0	15.9	0.8	6.8	76.8399	0	1	1	0	0	0	0	1	1	0	0	1	0	0	1	1	0	0	0	0	0	0	1	0	1	0	0	1	1	7.1589
73	1	158	47	18.8271	0	0	1	0	0	0	11.3	0.53	83.2	113.415	0	1	1	0	0	0	0	0	0	0	0	1	0	0	1	1	0	0	0	0	0	0	1	0	1	1	0	1	1	6.68767
64	1	167	57	20.4382	1	1	0	1	0	0	17.2	0.89	12.8	66.8029	0	1	1	1	1	1	0	0	0	0	1	1	0	0	1	1	0	0	0	0	0	0	0	0	1	0	0	1	1	2.08219
51	1	162	74	28.1969	0	0	0	0	0	0	9.9	1.24	87.8	49.605	1	1	1	0	0	0	0	0	0	0	0	1	0	0	1	1	0	0	0	0	0	0	0	0	1	0	0	1	0	5.7726
48	0	153	63	26.9127	0	0	1	0	0	0	12.5	0.76	50.9	63.7265	0	1	1	1	0	0	0	0	0	0	0	1	0	0	1	1	0	0	0	0	0	0	0	0	1	0	1	0	0	4.58356
59	1	170	69	23.8754	1	1	1	0	0	0	13.3	0.77	42.4	80.121	0	1	1	1	0	0	0	0	0	0	0	1	0	0	1	1	0	0	0	0	0	0	0	0	1	0	0	1	1	3.9863
59	1	166	65	23.5883	0	0	1	1	0	0	14.4	1.08	16.7	55.3352	1	1	1	1	0	0	0	0	0	0	0	1	0	0	1	1	0	0	0	0	0	0	0	1	1	1	0	0	0	3.47397
53	1	175	73	23.8367	1	1	0	0	0	0	14.2	0.92	16.4	68.0065	0	1	1	1	0	0	0	1	1	0	0	1	0	0	1	1	0	0	0	0	0	0	0	0	1	0	0	0	0	2.78904
75	1	165	71	26.079	0	0	1	1	0	0	16.2	0.73	144.3	79.2837	0	1	1	1	0	0	0	0	0	0	0	1	0	0	1	1	0	0	0	0	0	0	0	0	1	1	0	1	1	2.60274
55	1	163	46	17.3134	1	1	0	0	0	0	12.4	0.74	52.8	85.3843	0	0	1	0	0	0	0	0	0	0	0	1	0	0	1	1	0	0	0	0	0	0	0	0	1	0	0	0	0	1.97534
63	1	169	74.7	26.1545	0	0	0	1	0	0	14.4	0.8	12.9	75.4068	0	1	1	0	0	0	0	0	0	0	0	1	0	0	1	1	0	0	0	0	0	0	0	0	1	0	0	1	1	1.1863
61	0	151.5	49	21.3487	0	0	1	1	0	0	11.3	0.7		65.0907	0	1	1	0	0	0	0	0	0	0	0	1	0	0	1	1	0	0	0	0	0	0	0	0	1	0	0	1	0	7.90137
38	0	144.6	45.8	21.9043	1	1	0	1	1	0	12.6	0.6	69.2	88.2573	0	1	1	0	0	0	0	0	0	0	0	1	0	0	1	1	0	0	0	0	0	0	0	0	1	0	0	1	1	7.95342
63	1	165.8	50.7	18.4433	0	1	0	1	0	0	12.7	0.7		87.2677	0	1	1	1	0	0	0	1	1	0	0	1	0	0	1	1	0	0	0	0	0	0	0	0	1	0	0	1	1	7.90137
63	0	152	43.5	18.8279	1	1	1	1	0	0	12.4	0.6		76.3375	0	1	1	0	0	0	0	0	0	0	0	1	0	0	1	1	0	0	0	0	0	0	0	0	1	0	0	1	1	7.90959
66	1	156	47.1	19.354	0	1	1	0	0	0	13.3	0.7		86.1104	0	1	1	1	0	0	0	0	0	0	0	1	0	0	1	1	0	0	0	0	0	0	0	0	1	0	0	0	1	6.88493
48	1	183	74.4	22.2163	1	1	1	1	0	0	14.1	0.8		81.5277	0	1	1	1	0	0	0	0	0	0	0	1	0	0	1	1	0	0	0	0	0	0	0	0	1	0	0	1	1	7.1726
37	1	173.8	98.3	32.5427	0	0	1	0	1	0	13.5	1.0	5.8	68.8221	0	1	1	1	0	0	0	0	0	0	0	1	0	0	1	1	0	0	0	0	0	0	0	0	1	0	0	1	1	7.05479
56	1	165	53	19.4674	0	0	1	0	0	0	14.0	1.0	177.3	61.1043	0	1	1	1	0	0	0	0	0	0	0	1	0	0	1	1	0	0	0	0	0	0	0	0	1	0	0	1	1	6.90685
50	1	167	77.7	27.8604	1	1	1	0	0	0	14.6	0.9		70.8363	0	1	1	1	1	0	1	0	0	0	1	1	0	0	1	1	0	0	0	0	0	0	0	0	1	0	0	1	1	0.0931507
43	1	165.2	64.3	23.5608	1	1	0	0	0	0	15.3	0.8		84.1426	0	1	1	0	0	0	0	0	0	0	0	1	0	0	1	1	0	0	0	0	0	0	0	0	1	0	0	1	0	5.64384
41	1	179	77.6	24.219	1	1	1	1	0	0	13.2	1.1	47.2	60.2073	0	1	1	1	0	0	0	0	0	0	0	1	0	0	1	1	0	0	0	0	0	0	0	0	1	0	1	1	0	4.01096
47	1	167	73.7	26.4262	0	0	1	1	0	0	12.5	0.66		101.235	0	1	1	0	0	0	0	0	0	0	0	1	0	0	1	1	0	0	0	0	0	0	0	0	1	0	0	0	0	3.06575
44	1	168.9	59.8	20.9624	1	1	1	0	0	0	9.8	1.24		51.752	1	1	1	1	0	0	0	0	0	0	0	1	0	0	1	1	0	0	0	0	0	0	0	0	1	0	0	1	0	0.0657534
49	0	158	46.5	18.6268	1	1	0	0	0	0	12.8	0.55		90.2408	0	1	1	1	1	1	0	0	0	0	1	1	0	0	1	1	0	0	0	0	0	0	0	0	1	0	0	1	0	0.49863
66	0	150	34.1	15.1556	0	0	1	0	1	0	11.5	0.36		131.717	0	1	1	1	0	0	0	0	0	0	0	1	0	0	1	1	0	0	0	0	0	0	0	0	1	0	0	1	0	1.61918
58	1	169.5	55.1	19.1784	0	0	1	0	0	0	10.2	0.87	83.8	70.4472	0	1	1	0	0	0	0	0	0	0	0	1	0	0	1	1	0	0	0	0	0	0	0	0	1	0	0	1	0	0.827397
61	1	169	75	26.2596			1	0	1	0	15.6	0.7		88.0795	0	1	1	1	0	0	0	1	1	0	0	1	0	0	1	1	0	0	0	0	0	0	0	1	1	0	0	1	1	7.35068
76	1	165	49	17.9982			1	0	0	0	9.5	0.98		57.2278	1	1	1	1	0	0	0	0	0	0	1	0	1	0	1	1	0	0	0	0	0	0	0	0	1	0	0	1	1	0.972603
39	1	177	86	27.4506			0	0	0	0	13.3	0.81	218.9	85.3657	0	1	1	1	1	1	0	0	0	0	1	1	0	0	1	1	0	0	0	0	0	0	0	0	1	0	0	0	1	0.967123
78	0	154	54	22.7694			0	1	0	0	13.8	1.62		24.2218	1	1	1	1	1	0	1	0	0	0	1	0	1	1	1	1	0	0	0	0	0	0	0	0	1	0	0	1	1	0.961644
59	0	158	60	24.0346			0	0	0	0	11.9	0.8	0	56.7847	1	1	1	1	1	1	0	0	0	0	1	1	0	0	1	1	0	0	0	0	0	0	0	0	1	0	0	1	0	1.74795
57	0	140	33.4	17.0408			0	0	0	0	9.8	0.71	57.1	65.3482	0	1	1	1	1	1	0	0	0	0	1	1	0	0	1	1	0	0	0	0	0	0	0	0	1	0	0	1	1	2.01918
57	1	175	80	26.1224	1	1	0	0	0	0	15.1	1.31	42.7	45.245	1	1	1	1	0	0	0	0	0	0	0	1	0	0	1	1	0	0	0	0	0	0	0	0	1	0	0	1	1	5.8274
54	1	170	71	24.5675	0	0	1	0	0	0	12.2	0.83	44.6	75.7065	0	1	1	1	0	0	0	0	0	0	0	1	0	0	1	1	0	0	0	0	0	0	0	0	0	1	0	0	1	5.31233
42	1	182	65	19.6232	0	1	0	0	0	0	13.1	0.85	13.7	79.2766	0	1	1	1	1	1	0	0	0	0	1	1	0	0	1	1	0	0	1	0	0	0	0	0	0	0	0	0	1	2.5726
69	1	175	85	27.7551	0	1	1	1	0	0	16.9	0.86	355.8	67.8751	0	1	1	1	0	0	0	1	1	0	0	1	0	0	1	1	0	0	0	0	0	0	0	0	1	0	0	0	1	4.75616
75	1		46	#DIV/0!	0	0	0	0	0	0	12	1.49	182	36.324	1	1	1	1	0	0	0	0	1	1	0	1	0	0	1	1	0	0	0	0	0	0	0	0	1	0	1	0	1	0.860274
59	0			#DIV/0!	0	0	0	1	1	0	12.4	0.91	95.8	49.3197	1	1	1	1	1	0	1	0	0	0	1	1	0	0	1	1	0	0	0	0	0	0	0	0	0	0	0	0	0	1.6274
42	1	170	69	23.8754	0	0	1	0	0	0	16	1.06	2.4	62.2651	0	1	1	1	0	0	0	0	0	0	0	1	0	0	1	1	0	0	0	0	0	0	0	0	1	0	0	0	0	3.82466
51	1		67	#DIV/0!	0	1	1	0	0	0	16.8	0.92	4.4	68.7615	0	1	1	1	0	0	0	0	0	0	0	1	0	0	1	1	0	0	0	0	0	0	0	0	1	0	0	0	1	2.58356
65	1	159	65	25.711	0	0	1	1	1	0	16.7	1.29	59.4	44.3109	1	1	1	0	1	0	1	0	0	0	1	1	0	0	1	1	0	0	0	0	0	0	0	0	1	1	0	0	1	0.778082
70	1	170	65	22.4913	1	1	1	0	0	0	14.4	1.01	69.2	56.6932	1	1	1	0	0	0	0	0	0	0	0	1	0	0	1	1	0	0	0	0	0	0	0	0	1	0	0	0	1	0.0109589
51	0	155	51	21.2279	0	0	0	0	0	0	11.7	0.48	93.4	103.537	0	0	1	1	0	0	0	0	0	0	0	1	0	0	1	1	0	0	0	0	0	0	0	0	1	1	0	0	1	2.00822
44	1	174	73	24.1115	0	0	0	0	0	0	15.4	1.02	<5.8	64.08	0	1	1	1	0	0	0	0	0	0	0	1	0	0	1	1	0	0	0	0	0	0	1	0	1	0	0	0	1	1.73973
49	1	177	78	24.8971	0	0	0	0	0	0	15.9	0.97	<5.8	65.6428	0	1	1	0	0	0	0	0	0	0	0	1	0	0	1	1	0	0	0	0	0	0	0	0	1	0	0	1	1	1.02192
39	1	171	94	32.1466	0	1	0	0	1	0	15.7	0.76	<5.8	91.5285	0	1	1	1	0	0	0	0	0	0	0	1	0	0	1	1	0	0	0	0	0	0	1	1	1	0	1	0	0	0.734247
25	1	168	66.1	23.4198	0	1	0	0	0	0	14.4	0.93		83.3821	0	1	1	1	1	1	0	0	0	0	1	1	0	0	1	1	0	0	0	0	0	0	0	0	1	0	1	0	0	0.484932
46	1	181	72	21.9774	1	1	1	1	0	0	12.8	1.07	819.1	44.3699	1	1	0	0	0	0	0	0	0	0	0	1	0	0	3	0	0	1	0	0	0	0	1	1	0	0	1	0	0	8.85753
76	1	171	51	17.4413	1	1	1	1	0	0	11.2	1.22	355.1	45.033	1	1	0	0	0	0	0	0	0	0	0	1	0	0	3	0	0	1	0	0	0	0	1	1	0	0	1	0	0	5.31507
58	1	175	81	26.449	0	1	0	1	0	0	13.5	0.78	90.6	79.3865	0	1	0	0	1	1	0	0	0	0	1	1	0	0	2	0	1	0	0	0	0	0	1	1	0	0	1	0	0	4.66027
65	1	160	62	24.2188	0	0	0	0	1	0	12.1	1.03	1726	56.6828	1	1	0	0	0	0	0	0	0	0	1	0	1	1	3	0	0	1	0	0	0	0	1	1	0	0	0	0	0	0.605479
71	0	153	43	18.369	0	0	1	0	1	0	7.7	1.91	377.4	20.7819	1	1	0	0	0	0	0	0	0	0	1	0	1	1	2	0	1	0	0	0	0	0	1	1	1	1	0	0	0	2.49589
44	0	150	74	32.8889	0	1	0	1	1	1	9.1	0.66	319.7	76.242	0	1	0	0	0	0	0	0	1	1	0	1	0	0	5	0	0	0	0	1	0	0	0	1	0	0	0	0	0	8.05479
72	1	164	60	22.3081	0	1	1	0	1	0	11.4	0.89	158.1	64.5825	0	1	0	0	1	0	1	1	1	0	1	1	0	0	2	0	1	0	0	0	0	0	1	1	1	1	1	0	0	5.32329
73	1	167	67	24.0238	0	1	0	1	0	0	12.4	1.02	298.6	55.414	1	1	0	0	0	0	0	0	0	0	0	1	0	0	3	0	0	1	0	0	0	0	1	1	0	1	0	0	0	7.9589
57	0	151	49	21.4903	0	0	0	0	0	0	13	0.64	654.2	73.2064	0	1	0	0	1	1	0	0	1	1	1	1	0	0	6	0	0	0	0	0	1	0	1	1	0	0	0	0	0	6.70685
70	1	161	61	23.533	1	1	1	1	0	0	12.8	0.93	1451.5	62.0495	0	1	0	0	0	0	0	0	0	0	0	1	0	0	3	0	0	1	0	0	0	0	0	1	0	1	0	0	0	4.67671
62	1	162	77	29.34	0	1	1	1	1	0	14.1	1.1	55.8	53.469	1	1	0	0	0	0	0	1	0	0	0	1	0	0	3	0	0	1	0	0	0	0	1	1	0	1	0	0	0	7.81096
73	0	149	45	20.2694	0	0	0	0	0	1	10.4	0.79	1706.9	54.1587	1	1	0	0	0	0	0	0	0	0	0	1	0	0	2	0	1	0	0	0	0	0	0	1	0	0	0	0	0	5.70959
70	1	157	59	23.9361	0	1	1	1	0	0	12.6	1.16	127.4	48.7238	1	1	0	0	1	1	0	0	0	0	1	0	1	1	2	0	1	0	0	0	0	0	1	1	0	1	1	0	0	3.16986
73	0	158	43	17.2248	0	1	1	0	0	0	7.3	0.9	104.2	46.9603	1	1	0	1	0	0	0	0	0	0	0	1	0	0	5	0	0	0	0	1	0	0	0	0	0	0	0	0	0	7.49041
58	1	167	71	25.4581	0	1	0	0	0	0	14.4	0.92	54.9	66.2695	0	1	0	0	0	0	0	0	0	0	0	1	0	0	2	0	1	0	0	0	0	0	0	0	0	0	1	0	0	7.46301
50	1	161	60	23.1473	1	1	0	0	0	0	14	0.8	160.9	80.5781	0	1	0	0	1	1	0	0	0	0	1	1	0	0	2	0	1	0	0	0	0	0	0	1	0	1	0	0	0	5.11233
53	1	179	55	17.1655	0	0	0	0	0	0	15.5	0.97	24	64.181	0	1	0	0	1	0	1	0	0	0	1	1	0	0	4	0	0	0	1	0	0	0	0	0	0	0	0	0	0	0.227397
77	1	162	66	25.1486	0	1	1	1	0	1	12	1.04	231.1	53.425	1	1	0	0	0	0	0	1	1	0	0	1	0	0	3	0	0	1	0	0	0	0	1	1	0	1	0	0	0	7.2
41	1	170	78	26.9896	0	1	0	0	1	0	14	0.6	28.7	116.852	0	0	0	0	0	0	0	1	1	0	0	1	0	0	6	0	0	0	0	0	1	0	0	0	1	0	0	0	0	7.13425
62	1	164	72	26.7698	0	1	1	1	1	0	11.8	0.95	327.5	62.7705	0	1	0	0	0	0	0	0	0	0	0	1	0	0	3	0	0	1	0	0	0	0	1	1	0	1	1	0	0	4.82466
28	0	154	65	27.4077	0	0	0	0	0	0	9.1	0.7	37.3	81.3907	0	1	0	0	0	0	0	0	0	0	0	1	0	0	5	0	0	0	0	1	0	0	0	1	1	0	0	0	0	7.12055
64	1	154	52	21.9261	0	1	0	0	0	0	12.9	0.7	133.7	86.8742	0	1	0	0	0	0	0	0	0	0	1	0	1	1	6	0	0	0	0	0	1	0	1	1	0	0	1	0	0	3.07397
41	0	149	43	19.3685	0	0	0	0	0	0	13.4	0.62	5.7	83.3107	0	1	0	0	0	0	0	0	0	0	0	1	0	0	5	0	0	0	0	1	0	0	0	1	0	0	0	0	0	7.03562
38	1	164	55	20.4491	0	0	0	0	0	0	13.7	0.71	0	99.3407	0	1	0	1	0	0	0	1	1	0	0	1	0	0	7	0	0	0	0	0	0	1	0	0	0	0	0	0	0	6.9726
69	1	161	68	26.2336	0	0	1	1	1	0	8.2	3.85	350.3	13.1692	1	1	0	0	0	0	0	0	0	0	0	1	0	0	3	0	0	1	0	0	0	0	1	1	0	0	0	0	0	6.90959
58	1	162	65	24.7676	0	0	0	0	1	0	15.4	0.74	378.8	84.0927	0	1	0	0	0	0	0	0	0	0	0	1	0	0	6	0	0	0	0	0	1	0	0	1	0	0	1	0	0	6.7589
64	1	162	58	22.1003	0	1	1	1	1	0	14.5	0.91	77	65.1984	0	1	0	0	0	0	0	0	0	0	0	1	0	0	2	0	1	0	0	0	0	0	1	1	0	0	1	0	0	6.64932
49	1	165	76	27.9155	0	1	1	0	1	0	12.4	0.96	187.8	66.3912	0	1	0	0	0	0	0	0	0	0	0	1	0	0	2	0	1	0	0	0	0	0	1	1	1	0	1	0	0	6.50685
59	1	170	76	26.2976	0	1	1	0	1	0	11.9	0.92	87.9	65.9452	0	1	0	1	0	0	0	0	0	0	1	0	1	0	7	0	0	0	0	0	0	1	1	0	1	1	1	0	0	2.50685
61	0	147	45	20.8247	0	0	0	0	0	0	12.2	0.46	26	103.038	0	1	0	0	0	0	0	0	0	0	0	1	0	0	5	0	0	0	0	1	0	0	0	1	0	0	0	0	0	6.47123
47	1	168	84	29.7619	1	1	1	1	0	0	17.5	0.98	40.7	65.6914	0	1	0	1	1	1	0	0	0	0	1	1	0	0	3	0	0	1	0	0	0	0	1	1	1	1	1	0	0	2.36986
80	0	145	55	26.1593	0	1	1	0	0	0	8.4	0.63	1024.5	67.5742	0	1	0	0	0	0	0	0	0	0	0	1	0	0	2	0	1	0	0	0	0	0	0	1	0	0	0	0	0	5.91233
71	1	172	60	20.2812	0	1	0	0	0	0	11.5	1.28	417.8	43.5715	1	1	0	0	1	1	0	1	1	0	1	1	0	0	2	0	1	0	0	0	0	0	1	1	0	0	1	0	0	1.83014
76	1	160	69	26.9531	0	1	1	1	0	0	12.3	0.72	26.7	80.1838	0	1	0	0	1	1	0	0	0	0	1	1	0	0	3	0	0	1	0	0	0	0	1	1	1	1	1	0	0	3.05479
73	0	154	56	23.6128	0	0	0	1	1	0	9.4	1.14	236.2	36.2592	1	1	0	0	0	0	0	0	0	0	1	0	1	0	6	0	0	0	0	0	1	0	0	1	1	1	1	0	0	0.931507
62	1	166	53	19.2336	1	1	1	0	0	0	12.7	0.66	7.9	93.4984	0	1	0	0	0	0	0	0	0	0	0	1	0	0	7	0	0	0	0	0	0	1	0	0	0	0	0	0	0	4.96986
66	0	142	44	21.8211	0	1	1	1	1	0	10.3	0.4	430.6	117.377	0	0	0	0	0	0	0	0	0	0	0	1	0	0	3	0	0	1	0	0	0	0	1	1	0	1	0	0	0	5.77534
63	1	159	63	24.9199	0	1	1	1	0	1	14.4	0.91	184.7	65.4937	0	1	0	0	0	0	0	0	0	0	0	1	0	0	2	0	1	0	0	0	0	0	0	1	0	0	0	0	0	5.72329
50	1	164	63	23.4236	0	0	1	1	0	0	14.1	0.7	75.9	93.2524	0	1	0	0	0	0	0	0	0	0	0	1	0	0	6	0	0	0	0	0	1	0	1	1	0	1	0	0	0	5.7589
21	1	167	71	25.4581	0	0	0	0	0	0	15.3	0.6	248	141.588	0	1	0	0	0	0	0	0	0	0	0	1	0	0	7	0	0	0	0	0	0	1	1	1	0	0	0	0	0	5.79452
72	1	164	62	23.0518	0	1	0	0	0	0	11.3	0.66	468.7	89.5708	0	1	0	0	1	0	1	0	0	0	1	0	1	1	7	0	0	0	0	0	0	1	1	1	0	0	0	0	0	2.75342
74	1	167	60	21.5139	0	0	1	1	0	0	12.9	0.92	44.2	61.7943	0	1	0	0	0	0	0	0	0	0	0	1	0	0	3	0	0	1	0	0	0	0	0	1	0	1	0	1	0	5.39178
65	1	175	59	19.2653	0	1	0	0	0	0	13.4	1.68	27.5	33.19	1	1	0	0	0	0	0	0	0	0	0	1	0	0	7	0	0	0	0	0	0	1	1	1	0	0	1	0	0	5.23562
60	0	152	57	24.6711	0	1	1	1	1	0	12.6	0.89	335.7	50.2903	1	1	0	0	1	1	0	0	0	0	1	1	0	0	3	0	0	1	0	0	0	0	0	1	0	1	1	0	0	4.85479
68	1	165	55	20.202	0	1	1	1	0	0	13.5	1.52	100.2	36.554	1	1	0	0	1	1	0	0	0	0	1	1	0	0	3	0	0	1	0	0	0	0	1	1	0	0	0	0	0	0.29863
18	1	170	59	20.4152	0	0	0	0	0	0	10.1	0.62	54.4	142.778	0	1	0	0	0	0	0	0	0	0	0	1	0	0	7	0	0	0	0	0	0	1	1	1	0	0	0	0	0	5.01644
58	0	142	45	22.317	0	0	1	0	1	0	13.2	0.4	221.4	121.812	0	1	0	0	1	1	0	0	0	0	1	1	0	0	7	0	0	0	0	0	0	1	0	1	0	0	0	0	0	0.852055
78	1	163	59	22.2063	1	1	1	1	0	0	14.5	1.25	163.7	43.5262	1	1	0	0	1	0	1	0	0	0	1	1	0	0	3	0	0	1	0	0	0	0	0	1	1	1	0	0	0	0.915068
50	0	163	56	21.0772	1	1	1	1	1	0	10.2	7.23	729.1	5.35728	1	1	0	0	0	0	0	0	0	0	1	0	1	1	3	0	0	1	0	0	0	0	0	1	0	1	0	0	0	0.531507
57	1	169	74	25.9095	0	1	1	1	0	0	14.2	0.81	80.7	76.5567	0	1	0	0	0	0	0	0	0	0	0	1	0	0	3	0	0	1	0	0	0	0	1	1	0	0	0	0	0	2.32329
34	1	175	70	22.8571	0	0	0	0	0	0	14.2	0.91	6	78.1765	0	1	0	0	1	1	0	1	1	0	1	1	0	0	2	0	1	0	0	0	0	0	1	1	0	0	1	0	0	4.65753
22	1	168	64	22.6757	0	1	0	0	0	0	12	0.67	16.9	123.823	0	1	0	0	1	1	0	0	0	0	1	1	0	0	4	0	0	0	1	0	0	0	0	0	0	0	0	0	0	1.02466
37	1	181	77	23.5036	0	1	0	0	0	1	13.8	0.62	450.9	116.105	0	1	0	0	0	0	0	0	0	0	0	1	0	0	3	0	0	1	0	0	0	0	1	0	1	1	0	0	0	4.9863
44	1	179	80	24.968	1	1	1	0	0	0	10.2	1.06	140	61.4393	0	1	0	0	0	0	0	0	0	0	0	1	0	0	3	0	0	1	0	0	0	0	1	1	0	1	0	0	0	4.81644
47	0	155	80	33.2986	0	0	0	0	0	0	14.6	0.57	13	87.8268	0	1	0	0	0	0	0	0	0	0	0	1	0	0	5	0	0	0	0	1	0	0	0	1	0	0	0	0	0	4.85205
52	0	153	43	18.369	0	0	1	0	0	0	11.1	0.42	178.4	119.157	0	1	0	0	0	0	0	0	0	0	0	1	0	0	7	0	0	0	0	0	0	1	0	1	1	0	0	0	0	4.68493
42	1	172	65	21.9713	0	1	0	0	0	0	13.2	0.77	102.3	88.33	0	1	0	0	1	0	1	0	0	0	1	1	0	0	7	0	0	0	0	0	0	1	1	1	0	0	1	0	0	1.2137
74	1	160	64	25	0	1	1	1	0	0	14.8	1	66.8	56.4069	1	1	0	0	1	1	0	0	0	0	1	1	0	0	7	0	0	0	0	0	0	1	1	1	1	1	0	0	0	0.106849
47	1	161	96	37.0356	1	1	1	1	0	0	13.6	1.21	109.5	52.1606	1	1	0	0	0	0	0	0	0	0	0	1	0	0	7	0	0	0	0	0	0	1	1	1	1	1	1	0	0	4.69863
68	1	164	59	21.9363	0	0	0	0	0	0	13.4	0.81	463.5	72.7761	0	1	0	0	0	0	0	1	1	0	0	1	0	0	2	0	1	0	0	0	0	0	1	1	0	0	0	0	0	4.54247
51	0	152	52	22.5069	0	0	0	0	0	0	10.2	0.56	70.5	87.4693	0	1	0	0	1	1	0	0	0	0	1	1	0	0	7	0	0	0	0	0	0	1	1	1	0	0	0	0	0	2.18356
47	1	149	68	30.6293	1	1	0	0	0	0	12.5	0.89	506.2	72.9923	0	1	0	0	0	0	0	1	1	0	0	1	0	0	7	0	0	0	0	0	0	1	0	0	0	0	1	0	0	4.57808
57	1	163	71	26.7229	0	0	1	1	0	0	15.1	1.05	121.3	57.6348	1	1	0	0	1	1	0	0	0	0	1	1	0	0	3	0	0	1	0	0	0	0	1	1	0	1	0	0	0	0.361644
64	1	167	52	18.6453	0	1	0	1	1	0	10.9	0.82	364.3	73.0661	0	1	0	0	0	0	0	0	0	0	0	1	0	0	3	0	0	1	0	0	0	0	1	1	0	1	1	1	0	4.28493
67	1	168	58	20.5499	0	1	1	0	0	0	13.6	0.82	356.8	72.1117	0	1	0	0	0	0	0	0	0	0	0	1	0	0	6	0	0	0	0	0	1	0	1	1	0	1	1	0	0	4.25753
64	1	167	76	27.2509	0	1	1	0	1	0	13.2	0.8	86.9	75.0668	0	1	0	0	0	0	0	0	0	0	0	1	0	0	7	0	0	0	0	0	0	1	1	1	0	0	1	0	0	4.27671
61	1	169	71	24.8591	0	0	0	0	0	0	17.2	0.87	115.1	69.4349	0	1	0	0	1	0	1	0	0	0	1	1	0	0	7	0	0	0	0	0	0	1	1	1	0	0	1	0	0	0.391781
78	1	163	73	27.4756	0	1	1	1	1	0	12.1	0.99	101.3	56.1753	1	1	0	0	0	0	0	1	1	0	1	0	1	0	3	0	0	1	0	0	0	0	1	1	0	0	0	0	0	2.60548
56	1	162	75	28.578	0	1	1	1	1	0	14.8	0.9	20.9	68.5694	0	1	0	0	0	0	0	0	0	0	0	1	0	0	3	0	0	1	0	0	0	0	0	1	0	1	1	1	0	4.23836
75	1	165	60	22.0386	0	1	1	1	1	0	14	1.04	134.9	53.83	1	1	0	0	0	0	0	0	0	0	0	1	0	0	3	0	0	1	0	0	0	0	0	1	0	1	1	1	0	4.23562
74	1	165	63	23.1405	0	0	0	1	0	0	12.8	0.79	260.2	73.0009	0	1	0	0	0	0	0	0	0	0	0	1	0	0	7	0	0	0	0	0	0	1	0	1	0	1	1	0	0	4.04932
69	1	166	55	19.9594	0	1	1	1	0	0	13.8	0.63	207.8	95.4055	0	1	0	0	0	0	0	0	0	0	0	1	0	0	7	0	0	0	0	0	0	1	0	0	0	0	0	0	0	0.726027
56	1	170	90	31.1419	0	0	0	1	1	0	16.5	1.04	94.2	58.5379	1	1	0	0	1	0	1	0	0	0	1	1	0	0	3	0	0	1	0	0	0	0	1	1	0	1	0	0	0	2.66575
69	1	173	68	22.7204	0	1	0	0	0	0	15.3	1.1	257.3	51.8523	1	1	0	0	1	1	0	0	0	0	1	1	0	0	3	0	0	1	0	0	0	0	0	1	0	0	1	0	0	0.210959
64	1	164	53	19.7055	1	1	1	1	1	0	11	1.21	187	47.7376	1	1	0	0	0	0	0	0	0	0	0	1	0	0	3	0	0	1	0	0	0	0	1	0	0	1	1	0	0	3.82466
51	1	172	74	25.0135	0	1	1	1	1	0	16.5	1.25	1170.3	49.1711	1	1	0	0	0	0	0	0	0	0	0	1	0	0	2	0	1	0	0	0	0	0	1	1	0	0	0	0	0	3.72603
70	1	167	69	24.7409	0	1	1	0	0	0	11.7	1.42	131.6	39.0531	1	1	0	0	0	0	0	0	0	0	0	1	0	0	7	0	0	0	0	0	0	1	0	1	0	0	0	0	0	3.7589
59	1	164	51	18.9619	0	1	0	1	0	0	12.8	1.14	280.5	52.1571	1	1	0	0	0	0	0	0	0	0	0	1	0	0	7	0	0	0	0	0	0	1	0	1	0	1	1	1	0	3.80274
83	0	148	42	19.1746	0	0	0	0	0	0	14	0.98	1632.6	41.2353	1	1	0	0	0	0	0	0	0	0	0	1	0	0	2	0	1	0	0	0	0	0	0	1	1	0	0	0	0	1.7726
71	1	154	53	22.3478	0	1	1	1	0	0	13.9	0.58	101.2	103.586	0	1	0	0	0	0	0	0	0	0	0	1	0	0	3	0	0	1	0	0	0	0	1	1	0	1	0	0	0	3.80548
69	1	167	85	30.478	0	0	1	1	1	0	14.4	1.33	157.6	42.1268	1	1	0	0	0	0	0	0	0	0	0	1	0	0	3	0	0	1	0	0	0	0	1	1	0	1	1	0	0	3.75068
45	1	176	86	27.7634	1	1	1	1	1	0	15.4	1.28	12.9	49.664	1	1	0	0	1	0	1	0	0	0	1	1	0	0	3	0	0	1	0	0	0	0	1	1	0	0	1	0	0	0.879452
73	1	161	47	18.132	0	1	0	0	0	0	11.1	0.85	116	67.6463	0	1	0	0	0	0	0	0	0	0	0	1	0	0	3	0	0	1	0	0	0	0	1	1	0	0	1	0	0	3.76438
43	0	160	44	17.1875	0	0	0	0	0	0	9.7	0.42	6.8	125.836	0	1	0	0	0	0	0	0	0	0	0	1	0	0	7	0	0	0	0	0	0	1	0	1	0	0	0	0	0	3.76712
70	1	162	62	23.6244	0	0	1	1	1	0	12.9	1.1	346.2	51.6387	1	1	0	0	0	0	0	0	0	0	0	1	0	0	2	0	1	0	0	0	0	0	0	1	0	1	1	0	0	3.58082
75	0	152	46	19.91	0	1	1	1	0	0	13.3	1.56	20.7	25.5285	1	1	0	0	0	0	0	1	1	0	0	1	0	0	3	0	0	1	0	0	0	0	1	1	1	1	1	0	0	3.49041
73	1	161	55	21.2183	0	1	1	1	0	0	13.2	1.13	136.3	49.5405	1	1	0	0	0	0	0	0	0	0	0	1	0	0	3	0	0	1	0	0	0	0	0	1	0	1	1	1	0	3.23836
76	1	158	45	18.026	0	1	1	1	0	0	12.6	0.66	273.2	88.1916	0	1	0	0	0	0	0	0	0	0	1	0	1	0	5	0	0	0	0	1	0	0	0	1	0	0	0	0	0	0.838356
66	1	171	71	24.281	0	1	1	0	0	0	14.7	1.19	72.1	48.1886	1	1	0	0	1	0	1	0	0	0	1	1	0	0	7	0	0	0	0	0	0	1	1	1	1	0	0	0	0	0.545205
49	1	175	75	24.4898	1	1	1	1	1	0	18	0.66	200.6	100.031	0	1	0	0	0	0	0	0	0	0	1	0	1	0	3	0	0	1	0	0	0	0	0	0	0	0	1	0	0	0.446575
62	1	171	63	21.5451	0	1	1	0	0	0	13.5	0.72	39.9	85.0087	0	1	0	0	1	1	0	0	0	0	1	1	0	0	7	0	0	0	0	0	0	1	1	1	0	0	0	0	0	0.873973
66	1	168	58	20.5499	0	1	0	0	1	0	14.7	1.27	234.2	44.8778	1	1	0	0	0	0	0	0	0	0	0	1	0	0	2	0	1	0	0	0	0	0	1	1	0	0	0	0	0	2.99452
69	1	170	62	21.4533	1	1	1	1	0	1	11.5	0.82	171.2	71.5055	0	1	0	1	0	0	0	0	0	0	0	1	0	0	7	0	0	0	0	0	0	1	1	1	0	0	1	0	0	2.9726
80	0	150	50	22.2222	0	0	1	1	0	0	13.4	0.88	13.1	46.8808	1	1	0	0	1	0	1	0	0	0	1	1	0	0	7	0	0	0	0	0	0	1	1	1	0	1	1	0	0	2.23562
80	1	164	65	24.1672	0	1	0	0	0	0	12.6	1.94	32.9	26.7153	1	1	0	0	0	0	0	0	0	0	0	1	0	0	7	0	0	0	0	0	0	1	1	1	1	1	1	0	0	1.80822
70	1	162	49	18.6709	1	1	0	0	0	0	12.1	0.86	109	67.5954	0	1	0	0	0	0	0	0	0	0	0	1	0	0	3	0	0	1	0	0	0	0	1	1	0	1	1	0	0	2.63014
62	1	163	61	22.9591	0	1	1	1	0	0	15.3	0.77	40.9	78.9886	0	1	0	0	1	1	0	0	0	0	1	1	0	0	7	0	0	0	0	0	0	1	1	1	1	1	1	0	0	0.490411
73	0	155	58	24.1415	0	0	0	0	0	0	14.2	0.94	121.4	44.7786	1	1	0	0	0	0	0	0	0	0	0	1	0	0	2	0	1	0	0	0	0	0	1	1	0	0	1	0	0	2.64658
70	1	175	81	26.449	0	1	1	1	1	0	15.1	1.04	48.5	54.9065	1	1	0	0	0	0	0	0	0	0	0	1	0	0	3	0	0	1	0	0	0	0	0	1	0	1	1	0	0	2.07397
76	0	145	52	24.7325	0	0	1	0	0	0	11.7	1.07	145.1	38.4155	1	1	0	0	1	1	0	0	0	0	1	1	0	0	7	0	0	0	0	0	0	1	1	1	1	1	1	0	0	0.0164384
40	0	159	69	27.2932	0	0	0	0	0	0	13	0.75	110.3	68.1299	0	1	0	0	0	0	0	0	0	0	0	1	0	0	7	0	0	0	0	0	0	1	1	1	0	0	0	0	0	2.30411
92	0	151	54	23.6832	0	0	1	0	0	0	10.4	0.85	243.2	46.7794	1	1	0	0	0	0	0	0	0	0	0	1	0	0	2	0	1	0	0	1	0	0	1	1	0	0	0	0	0	2.14521
71	1	180	78	24.0741	0	1	0	1	0	0	14.9	1.29	790.2	43.2022	1	1	0	0	0	0	0	0	0	0	0	1	0	0	3	0	0	1	0	0	0	0	0	1	0	1	1	1	0	2.21918
74	1	160	52	20.3125	0	0	0	1	0	0	11.5	1.05	563.8	53.475	1	1	0	0	0	0	0	0	0	0	0	1	0	0	3	0	0	1	0	0	0	0	0	1	0	1	1	1	0	2.2274
71	0	160	43	16.7969	0	0	1	0	0	0	10.3	0.8	591.4	53.8461	1	1	0	0	0	0	0	0	0	0	0	1	0	0	2	0	1	0	0	0	0	0	0	1	1	0	0	0	0	2.24658
55	0	145	57	27.1106	0	0	0	0	0	0	12.1	0.8	439.3	57.9404	1	1	0	0	0	0	0	0	0	0	0	1	0	0	3	0	0	1	0	0	0	0	1	1	0	1	1	0	0	2.07123
66	1	167.6	77.75	27.6791	0		1	1	1	0	14.3	1.0	205.2	58.2898	1	1	0	0	0	0	0	0	0	0	1	0	1	0	7	0	0	0	0	0	0	1	0	0	0	1	1	0	0	1.93699
47	0	151.4	55.5	24.2126	0		0	0	1	0	13.5	0.5		101.363	0	0	0	0	0	0	0	0	0	0	0	1	0	0	7	0	0	0	0	0	0	1	0	0	0	0	0	0	0	0.123288
62	1	175	66.3	21.649	0		0	0	1	0	10.7	0.8		75.7539	0	1	0	0	0	0	0	0	0	0	0	1	0	0	2	0	1	0	0	0	0	0	0	1	0	0	1	0	0	8.1589
74	1	165	45.5	16.7126	0	1	1	0	0	0	8.8	0.9		63.2981	0	1	0	0	0	0	0	0	0	0	1	0	1	0	7	0	0	0	0	0	0	1	0	1	1	0	0	0	0	0.745205
58	0	156	44.9	18.45	0		1	1	0	0	10.7	0.8	64.8	57.064	1	1	0	0	0	0	0	0	0	0	0	1	0	0	6	0	0	0	0	0	1	0	1	1	0	1	0	0	0	3.84658
64	1	173	69.3	23.1548	0	0	0	0	1	0	13.4	1.1		52.984	1	1	0	0	0	0	0	0	1	1	0	1	0	0	2	0	1	0	0	0	0	0	1	0	1	1	1	0	0	8.12877
56	1	166.6	71.5	25.7606	0	1	0	1	1	0	12.8	0.9		68.5694	0	1	0	0	0	0	0	0	0	0	0	1	0	0	3	0	0	1	0	0	0	0	1	1	1	1	0	1	0	8.09315
62	1	170	54.5	18.8581	0		0	0	0	0	9.2	0.7		87.6694	0	1	0	0	1	0	1	0	0	0	1	1	0	0	5	0	0	0	0	1	0	0	1	0	0	0	1	0	0	1.11507
27	1	167	59.3	21.2629	0	1	0	0	0	0	14.4	0.8		96.1656	0	1	0	1	0	0	0	1	1	0	0	1	0	0	7	0	0	0	0	0	0	1	0	0	0	0	0	0	0	7.09315
75	1	165.7	55.2	20.1045	0		0	1	0	0	13.0	0.7	641.4	83.0084	0	1	0	0	0	0	0	0	0	0	0	1	0	0	2	0	1	0	0	0	0	0	1	1	0	1	0	0	0	7.89863
76	1	171.1	59.5	20.3244	0	0	0	0	1	0	12.9	1.0		55.9768	1	1	0	0	1	1	0	0	0	0	1	0	1	1	6	0	0	0	0	0	1	0	1	0	0	0	0	0	0	0.734247
62	1	171	82.2	28.1112	1	1	1	1	1	0	14.1	0.8		75.7539	0	1	0	0	0	0	0	0	0	0	0	1	0	0	6	0	0	0	0	0	1	0	1	1	0	1	0	0	0	0.0958904
65	1	168	69.2	24.5181	0	1	1	1	1	0	11.3	9.4	1081.1	5.04538	1	1	0	0	1	1	0	0	0	0	1	0	1	1	3	0	0	1	0	0	0	0	1	1	1	1	1	0	0	4.70959
65	1	177.4	77.2	24.5307	1	1	0	1	1	0	16.1	1.3	668.6	43.9381	1	1	0	0	1	1	0	0	0	0	1	0	1	0	2	0	1	0	0	0	0	0	1	1	0	0	1	0	0	0.934247
62	1	165.4	62.1	22.6997	0	1	1	1	0	0	14.6	0.8		75.7539	0	1	0	0	0	0	0	0	0	0	0	1	0	0	4	0	0	0	1	0	0	0	0	1	0	1	0	0	0	4.05205
23	1	167	50.6	18.1434	0	1	0	0	0	1	12.1	0.6		137.939	0	1	0	1	1	1	0	0	0	0	1	1	0	0	7	0	0	0	0	0	0	1	0	1	0	0	0	0	0	1.43836
54	1	182	91.7	27.6839	0		1	1	1	0	17.3	1.3	496.4	46.3394	1	1	0	0	0	0	0	0	0	0	0	1	0	0	6	0	0	0	0	0	1	0	1	1	0	1	1	0	0	6.01644
37	1	185.9	74.6	21.5864	0		0	0	0	0	13.5	0.9		77.2301	0	1	0	0	1	1	0	1	1	0	1	1	0	0	4	0	0	0	1	0	0	0	0	0	0	0	0	0	0	1.04658
19	1	178.8	72.6	22.7092	1	1	0	0	0	0	15.8	0.8		106.37	0	1	0	0	0	0	0	0	0	0	0	1	0	0	4	0	0	0	1	0	0	0	0	0	0	0	0	0	0	6.66849
82	1	170	53	18.3391	0	1	0	1	0	0	10.6	1.3		41.1039	1	1	0	0	0	0	0	0	0	0	1	0	1	0	3	0	0	1	0	0	0	0	1	1	0	1	0	0	0	1.00548
21	1	171	59.6	20.3823	0		0	0	0	0	14.4	0.9		90.8623	0	1	0	0	1	1	0	0	0	0	1	1	0	0	4	0	0	0	1	0	0	0	0	0	0	0	0	0	0	0.0657534
66	1	170	70.7	24.4637	0		1	0	0	0	12.6	0.9		65.4111	0	1	0	0	0	0	0	0	0	0	0	1	0	0	3	0	0	1	0	0	0	0	1	1	0	1	1	0	0	6.47945
88	1		78.1	#DIV/0!	0		0	1	0	0	12.2	1.2		43.9654	1	1	0	0	1	0	1	1	1	0	1	0	1	0	3	0	0	1	0	0	0	0	1	1	0	1	0	0	0	2.47397
47	1	180	67	20.679	0		0	0	0	0	13.8	0.7		94.9232	0	1	0	0	1	1	0	0	0	0	1	1	0	0	4	0	0	0	1	0	0	0	0	0	0	0	0	0	0	1.8411
43	1	176.6	67.9	21.7715	0		1	0	0	0						1	0	0	1	1	0	0	0	0	1	1	0	0	7	0	0	0	0	0	0	1	1	0	0	0	0	0	0	0.879452
78	0	151	55.3	24.2533	0		1	1	0	0	9.0	1.1		36.994	1	1	0	0	0	0	0	0	0	0	0	1	0	0	3	0	0	1	0	0	0	0	1	1	0	1	1	0	0	5.50959
74	1	174	76.5	25.2675	0	1	1	0	0	0	13.4	1.1	76.6	50.8216	1	1	0	0	1	1	0	0	0	0	1	0	1	1	7	0	0	0	0	0	0	1	1	1	1	0	1	0	0	5.2411
28	1	184	69.7	20.5872	0		0	0	0	0	12.8	0.8		95.1671	0	1	0	1	0	0	0	0	0	0	0	1	0	0	4	0	0	0	1	0	0	0	0	0	0	0	0	1	0	5.17808
54	1	165	66	24.2424	1	1	1	1	0	0	13.1	0.7	5.8	91.2153	0	1	0	0	0	0	0	1	1	0	0	1	0	0	3	0	0	1	0	0	0	0	0	0	1	1	0	1	0	4.9863
67	1			#DIV/0!	0		1	0	0	0	12.6	1.0		58.0388	1	1	0	0	0	0	0	0	0	0	0	1	0	0	7	0	0	0	0	0	0	1	1	0	1	0	0	0	0	4.94521
83	1	158.7	58.1	23.0687	0		0	1	0	0	13.0	1.1	175.7	49.1748	1	1	0	0	0	0	0	0	0	0	1	0	1	0	7	0	0	0	0	0	0	1	0	1	0	0	0	0	0	1.3589
72	0	142.3	39.7	19.6056	0	0	0	0	0	0	12.1	0.9	819.5	47.1466	1	1	0	0	0	0	0	0	0	0	1	0	1	1	2	0	1	0	0	0	0	0	0	1	0	0	0	0	0	1.56712
46	1	178	74.1	23.3872	0		0	0	0	0	9.3	1.0		64.6532	0	1	0	0	0	0	0	0	0	0	0	1	0	0	7	0	0	0	0	0	0	1	0	0	0	0	0	0	0	4.03288
68	1	169	70.1	24.544	0	1	1	0	1	0	9.5	1.8		30.3811	1	1	0	0	0	0	0	0	0	0	0	1	0	0	3	0	0	1	0	0	0	0	1	0	0	0	0	0	0	0.139726
42	1	170	65.6	22.699	0		0	0	0	0	11.9	1.5	382.8	42.5878	1	1	0	0	1	0	1	0	0	0	1	1	0	0	2	0	1	0	0	0	0	0	1	1	0	0	1	0	0	3.52603
42	1	179.8	63.1	19.5187	0		0	0	0	0	14.8	1.0	13.9	66.3635	0	1	0	1	0	0	0	1	1	0	0	1	0	0	7	0	0	0	0	0	0	1	0	1	0	0	0	0	0	3.89863
27	1	170	70.1	24.2561	0		0	0	0	0	13.8	0.9	6.2	84.5394	0	1	0	1	0	0	0	0	0	0	0	1	0	0	4	0	0	0	1	0	0	0	0	0	1	0	1	0	0	4.03288
59	1	173	49.4	16.5057	0		0	0	0	0	10.2	0.8	58.3	76.8399	0	1	0	1	0	0	0	0	0	0	0	1	0	0	7	0	0	0	0	0	0	1	0	1	0	0	0	0	0	2.6137
49	1	175	65.5	21.3878	0		0	0	0	0	9.1	0.8		81.0466	0	1	0	0	0	0	0	0	0	0	0	1	0	0	3	0	0	1	0	0	0	0	1	1	0	1	0	1	0	0.605479
68	1	169.5	65.7	22.8679	0		1	0	0	0	13.3	1.53	595.9	36.2927	1	1	0	0	1	0	1	0	0	0	1	1	0	0	2	0	1	0	0	0	0	0	0	1	0	0	1	0	0	0.632877
75	1	172	67.4	22.7826	0		0	0	1	0	12.5	1.04		53.83	1	1	0	0	0	0	0	0	0	0	0	1	0	0	3	0	0	1	0	0	0	0	0	0	0	0	0	0	0	1.99726
53	1	170	54.7	18.9273	0		1	0	0	0	11.3	0.69	72	93.1609	0	1	0	0	1	0	1	0	0	0	1	1	0	0	7	0	0	0	0	0	0	1	0	1	1	0	0	0	0	2.3726
65	1	165	63.9	23.4711	0	1	1	1	1	0	10.2	1.00		58.5458	1	1	0	0	0	0	0	0	0	0	0	1	0	0	3	0	0	1	0	0	0	0	1	1	0	0	1	0	0	3.56438
56	1	166	57.8	20.9755	0	1	0	0	0	0	13.6	0.78	11.6	80.19	0	1	0	0	1	1	0	0	0	0	1	1	0	0	7	0	0	0	0	0	0	1	0	1	0	0	0	0	0	0.164384
62	1	168	56.5	20.0184	0		0	0	0	0	12.6	0.77		78.9886	0	1	0	0	0	0	0	0	0	0	0	1	0	0	7	0	0	0	0	0	0	1	1	1	0	0	1	0	0	3.39178
48	1	169.9	86.1	29.8275	0	1	1	1	0	0	10.2	12.79		3.92979	1	1	0	0	0	0	0	0	0	0	0	1	0	0	3	0	0	1	0	0	0	0	0	1	0	1	1	0	0	3.20548
57	0	163	102	38.3906	0		1	0	1	0	11.4	1.35	31.9.6	32.3538	1	1	0	0	0	0	0	0	0	0	0	1	0	0	5	0	0	0	0	1	0	0	1	1	1	1	0	0	0	3.22192
73	1	168	70.9	25.1205	0		1	0	1	0	12.6	1.35		40.7796	1	1	0	0	0	0	0	0	0	0	0	1	0	0	3	0	0	1	0	0	0	0	1	1	0	1	1	1	0	3.06575
55	1	167	92	32.9879	0		1	0	0	0	14.4	1.19		50.7773	1	1	0	0	0	0	0	0	0	0	0	1	0	0	2	0	1	0	0	0	0	0	1	1	1	0	1	0	0	3.22466
66	1	169.5	67	23.3204	0		1	0	0	0	13.6	0.87		67.8826	0	1	0	0	0	0	0	0	0	0	0	1	0	0	3	0	0	1	0	0	0	0	1	0	0	1	1	0	0	3.12877
67	1	171	68	23.255	0		1	0	0	0	15.1	0.76	31.3	78.3625	0	1	0	0	1	0	1	0	0	0	1	1	0	0	2	0	1	0	0	0	0	0	0	1	1	0	0	0	0	1.63014
48	1	172	80	27.0416	0		1	0	1	0	13.6	0.76		86.2334	0	1	0	0	0	0	0	0	0	0	0	1	0	0	3	0	0	1	0	0	0	0	0	1	0	0	1	0	0	3.00548
78	1	162	62	23.6244	0	1	0	0	0	0	14.3	1.56		34.158	1	1	0	0	0	0	0	0	0	0	0	1	0	0	7	0	0	0	0	0	0	1	0	0	0	0	1	0	0	2.44932
79	1	163	71	26.7229	0		1	0	1	0	8.6	1.11		49.3855	1	1	0	0	0	0	0	0	0	0	0	1	0	0	7	0	0	0	0	0	0	1	0	1	0	1	1	0	0	2.32329
81	1	164.9	54.7	20.1162	0		0	0	0	0						1	0	0	0	0	0	0	0	0	0	1	0	0	2	0	1	0	0	0	0	0	1	1	1	1	0	0	0	2.29315
55	0	163	67.3	25.3303	0		1	0	0	0	12.6	0.72	506.7	65.019	0	1	0	0	1	0	1	0	0	0	1	1	0	0	2	0	1	0	0	0	0	0	1	1	0	1	0	0	0	0.723288
75	1	162	57.4	21.8717	1	1	1	1	0	0	11.7	0.77	117.2	74.7891	0	1	0	0	0	0	0	0	0	0	0	1	0	0	3	0	0	1	0	0	0	0	1	1	1	1	1	0	0	1.56986
88	1	161.4	59.5	22.8407	0	1	0	1	1	0	12.7	1.21	450.5	43.568	1	1	0	0	1	1	0	0	0	0	1	1	0	0	3	0	0	1	0	0	0	0	0	1	0	0	1	0	0	1.01644
53	1	167.4	66.7	23.8021	0	1	1	1	0	0	14.1	1.02		60.7472	0	1	0	0	0	0	0	0	0	0	0	1	0	0	3	0	0	1	0	0	0	0	1	1	1	0	0	0	0	1.88219
44	1	180	76	23.4568	0		0	0	0	0	12.9	0.92	3.9	71.7376	0	1	0	0	0	0	0	0	0	0	0	1	0	0	4	0	0	0	1	0	0	0	0	0	0	0	0	0	0	1.93151
67	1	173	80	26.7299	0		1	0	1	0	13.4	0.86	355.5	68.4506	0	1	0	0	0	0	0	0	0	0	0	1	0	0	2	0	1	0	0	0	0	0	1	1	0	0	1	0	0	1.84658
69	1	165	53.2	19.5409	1	1	0	0	0	0	10.8	1.24		45.483	1	1	0	0	0	0	0	0	0	0	0	1	0	0	3	0	0	1	0	0	0	0	1	1	0	1	1	0	0	2.08767
46	1	176	58	18.7242	0		0	0	0	0	14.4	0.89	79.8	73.4442	0	1	0	0	0	0	0	0	0	0	0	1	0	0	2	0	1	0	0	0	0	0	0	1	0	0	1	0	0	1.96164
68	1	172	63	21.2953	0		1	0	0	0	13.3	1.03		55.9536	1	1	0	0	0	0	0	0	0	0	0	1	0	0	2	0	1	0	0	0	0	0	0	1	1	0	0	0	0	1.93699
74	1	161	66.4	25.6163	0	1	1	0	0	0	15.7	1.23	75.2	44.9755	1	1	0	0	0	0	0	0	0	0	0	1	0	0	3	0	0	1	0	0	0	0	1	1	1	1	1	0	0	1.59452
75	1	162.9	49.9	18.8044	0		0	0	0	0	11.6	1.22	97.3	45.2045	1	1	0	0	0	0	0	0	0	0	0	1	0	0	6	0	0	0	0	0	1	0	1	1	0	0	1	0	0	1.60822
72	0	155	51.3	21.3528	0		0	0	0	0	12.7	0.61	181.5	72.1508	0	1	0	0	0	0	0	0	0	0	0	1	0	0	7	0	0	0	0	0	0	1	0	1	0	0	0	0	0	1.59178
53	1	173	88	29.4029	0		0	0	0	0	15.2	0.91	24.4	68.8245	0	1	0	0	0	0	0	0	0	0	0	1	0	0	4	0	0	0	1	0	0	0	1	0	0	0	0	0	0	1.1589
47	1	182	111	33.5104	0		1	1	0	0	11.8	13.26	553.1	3.80056	1	1	0	0	0	0	0	0	0	0	0	1	0	0	7	0	0	0	0	0	0	1	0	1	0	0	1	0	0	1.27397
54	1	180	101.7	31.3889	0		0	0	0	0	14.6	1.14	23.5	53.4996	1	1	0	0	1	1	0	0	0	0	1	1	0	0	7	0	0	0	0	0	0	1	0	1	0	0	1	0	0	0.183562
71	0	151	38.5	16.8852	0	0	1	0	0	0	12.2	0.58	63.4	76.5499	0	1	0	0	0	0	0	0	0	0	0	1	0	0	7	0	0	0	0	0	0	1	1	1	0	0	0	0	0	1.17534
79	1	170	72	24.9135	0		1	1	0	0	11.7	1.67	721.9	31.5886	1	1	0	0	0	0	0	0	0	0	0	1	0	0	3	0	0	1	0	0	0	0	0	1	0	0	1	0	0	0.194521
67	1	173	62.9	21.0164	0	1	1	0	0	0	14.3	1.02	783.9	56.7949	1	1	0	0	0	0	0	0	0	0	0	1	0	0	3	0	0	1	0	0	0	0	1	0	0	1	1	0	0	1.04658
74	1			#DIV/0!	0	1	1	1	1	0	12.6	0.65		90.366	0	1	0	0	0	0	0	0	0	0	0	1	0	0	3	0	0	1	0	0	0	0	0	1	0	1	1	0	0	0.953425
80	1	144	48	23.1481			1	1	0	0	10.9	0.68	153	84.1105	0	1	0	0	0	0	0	0	0	0	0	1	0	0	3	0	0	1	0	0	0	0	0	0	0	1	0	1	0	8.76986
73	1	169	72	25.2092			1	0	0	0	14.6	1.19	14.8	46.8144	1	1	0	0	0	0	0	0	0	0	0	1	0	0	4	0	0	0	1	0	0	0	1	0	1	0	0	0	0	7.83014
42	1	175	69	22.5306			1	0	0	0	14.6	0.76	13.6	89.6023	0	1	0	1	1	1	0	0	0	0	1	1	0	0	4	0	0	0	1	1	0	0	0	0	0	0	0	0	0	0.857534
48	0	161	51	19.6752			0	0	0	0	14.4	0.58	55	85.6524	0	1	0	1	1	1	0	0	0	0	1	1	0	0	7	0	0	0	0	0	0	1	0	0	0	0	1	0	0	4.52055
72	1	164	57	21.1927			1	1	0	0	13	8.83		5.24646	1	1	0	0	1	1	0	0	0	0	1	1	0	0	3	0	0	1	0	0	0	0	0	1	0	1	1	0	1	0.69863
54	1	169	71.6	25.0692			1	0	0	0	17.8	1.03	6.1	59.7807	1	1	0	0	0	0	0	0	0	0	0	1	0	0	7	0	0	0	0	0	0	1	1	1	1	0	0	0	0	5.98356
43	0		48.5	#DIV/0!			0	0	0	1	11.8	0.73	14.6	68.733	0	1	0	1	0	0	0	0	0	0	0	1	0	0	5	0	0	0	0	1	0	0	0	0	1	0	0	0	0	5.71781
45	1	170	70	24.2215			0	0	0	0	15.2	0.75	5.9	89.1277	0	1	0	1	0	0	0	0	0	0	0	1	0	0	7	0	0	0	0	0	0	1	0	0	0	0	1	0	0	5.74247
75	0	155	58	24.1415			1	1	1	0	13.5	0.78	81.4	54.4944	1	1	0	0	0	0	0	1	1	0	0	1	0	0	3	0	0	1	0	0	0	0	1	1	0	0	0	0	0	5.63014
66	1	159	56	22.151			1	0	0	0	11.8	1.12	216.4	51.493	1	1	0	0	0	0	0	0	0	0	0	1	0	0	3	0	0	1	0	0	0	0	0	1	0	1	1	0	0	5.36986
30	1	164	55	20.4491			0	0	0	0	12.3	0.86	12.5	86.2038	0	1	0	0	1	1	0	0	0	0	1	1	0	0	4	0	0	0	1	0	0	0	0	0	0	0	0	0	0	0.679452
79	0	153	60	25.6312			1	1	1	0	12.8	0.72	1132.5	58.6011	1	1	0	0	0	0	0	0	0	0	0	1	0	0	3	0	0	1	0	0	0	0	0	1	0	1	1	0	0	4.97808
40	1	172	78	26.3656			1	0	0	0	16.1	1.14	152.7	58.3118	1	1	0	0	0	0	0	0	0	0	0	1	0	0	7	0	0	0	0	0	0	1	1	1	0	0	1	0	0	0.254795
31	0	161	53	20.4467			0	0	0	0	12.4	0.51	0	111.775	0	1	0	0	0	0	0	0	0	0	0	1	0	0	7	0	0	0	0	0	0	1	0	1	0	0	1	0	0	4.24384
29	0	155	64	26.6389			0	1	0	0	11.4	0.6	43.7	95.3763	0	1	0	0	1	0	1	0	0	0	1	1	0	0	3	0	0	1	0	0	0	0	1	1	0	0	1	0	0	0.156164
62	0		37	#DIV/0!			0	0	0	0	12.8	0.86	233.6	51.7236	1	1	0	0	1	0	1	0	0	0	1	1	0	0	3	0	0	1	0	0	0	0	1	1	0	1	1	0	0	2.61644
69	1	173	79	26.3958			1	0	0	0	14.8	0.92		63.0475	0	1	0	0	0	0	0	0	0	0	0	1	0	0	3	0	0	1	0	0	0	0	1	1	0	0	1	0	0	3.29589
75	1	167	47	16.8525			1	1	0	0	9	2.57	216	20.0075	1	1	0	0	1	1	0	0	0	0	1	1	0	0	3	0	0	1	0	0	0	0	1	1	1	1	1	1	0	0.0465753
49	1	173	79	26.3958			1	1	0	0	15.2	0.92		69.5555	0	1	0	0	0	0	0	1	1	0	0	1	0	0	3	0	0	1	0	0	0	0	1	1	1	1	1	1	0	3.1863
75	1	170	76	26.2976			1	1	1	0	15.1	0.95	380.6	59.4333	1	1	0	0	0	0	0	0	0	0	0	1	0	0	3	0	0	1	0	0	0	0	0	1	0	1	1	0	0	2.68493
44	1		72	#DIV/0!			0	0	0	0	14.7	1.04		62.733	0	1	0	0	0	0	0	0	0	0	0	1	0	0	4	0	0	0	1	0	0	0	0	0	0	0	0	0	0	0.0164384
70	1	168	68	24.093			1	1	0	0	16.5	1.33	21.6	41.9532	1	1	0	0	1	0	1	0	0	0	1	1	0	0	3	0	0	1	0	0	0	0	0	1	0	1	0	0	0	0.432877
46	1	175	60	19.5918	1	1	0	0	0	0	14.5	0.89	15.9	73.4442	0	1	0	1	0	0	0	0	0	0	0	1	0	0	7	0	0	0	0	0	0	1	0	0	0	0	0	0	0	5.92055
34	1	171	70	23.939	0	0	0	0	0	0	15.5	0.66	25.6	111.093	0	1	0	0	0	0	0	0	0	0	0	1	0	0	4	0	0	0	1	0	0	0	0	0	0	0	0	0	0	5.24658
57	1	167	106	38.0078	0	1	1	1	1	1	14.4	1.61	90.3	36.1076	1	1	0	0	1	1	0	0	0	0	1	1	0	0	2	0	1	0	0	0	0	0	1	1	0	1	0	0	0	4.96438
87	1			#DIV/0!	0	0	1	1	1	0	13.5	0.92	128.6	58.9897	1	1	0	0	1	1	0	0	0	0	1	1	0	0	3	0	0	1	0	0	0	0	1	1	1	1	1	0	0	3.02466
78	0	140	40	20.4082	0	0	1	0	1	0	9.2	1.66	683.2	23.584	1	1	0	0	0	0	0	0	0	0	0	1	0	0	7	0	0	0	0	0	0	1	0	0	1	0	0	0	0	3.79178
74	1	161	60	23.1473	1	1	1	1	1	0	10.9	1.48	100.7	36.7338	1	1	0	0	0	0	0	0	0	0	0	1	0	0	2	0	1	0	0	0	0	0	1	0	1	0	0	0	0	3.34521
76	1	167	61	21.8724	1	1	1	0	0	0	14.1	1.52	1141	35.4055	1	1	0	0	1	0	1	0	0	0	1	1	0	0	3	0	0	1	0	0	0	0	1	1	0	1	0	1	1	1.47123
78	1	170	64	22.1453	0	0	1	0	0	0	14.4	1.4	268.4	38.4509	1	1	0	0	0	0	0	0	0	0	0	1	0	0	3	0	0	1	0	0	0	0	1	1	1	1	0	0	0	2.47123
69	0	159	50	19.7777	0	0	1	1	1	0	14.3	0.51	89	88.8413	0	1	0	0	0	0	0	0	0	0	0	1	0	0	3	0	0	1	0	0	0	0	1	1	0	1	1	0	0	2.43014
75	0	150	34	15.1111	1	1	1	1	0	0	13.6	1.2	1187.3	34.0157	1	1	0	0	0	0	0	0	0	0	0	1	0	0	3	0	0	1	0	0	0	0	0	1	0	1	1	0	0	2.10137
80	0	141	47	23.6407	0	0	0	0	0	0	12.7	0.62	225	68.7674	0	1	0	0	0	0	0	0	0	0	0	1	0	0	3	0	0	1	0	0	0	0	1	1	1	1	0	0	0	2.02192
48	1	167	99	35.4979	0	1	1	0	0	0	16	1.83	24.5	32.9734	1	1	0	0	0	0	0	0	0	0	0	1	0	0	2	0	1	0	0	0	0	0	1	1	0	1	1	0	0	1.80274
73	1	153	46	19.6506	0	0	1	1	0	0	13	0.9	99.3	63.5458	0	1	0	0	0	0	0	0	0	0	0	1	0	0	2	0	1	0	0	0	0	0	1	1	0	0	0	0	0	1.74795
62	1	160	50	19.5312	1	1	1	0	0	1	15.2	1.1	1248.6	53.469	1	1	0	0	0	0	0	0	0	0	0	1	0	0	7	0	0	0	0	0	0	1	1	0	1	0	1	0	0	1.72055
72	1	166	68	24.677	0	0	1	1	1	0	14.5	0.98	246.1	58.1227	1	1	0	0	0	0	0	0	0	0	0	1	0	0	3	0	0	1	0	0	0	0	1	1	1	1	1	0	0	1.71233
64	1	169	56	19.6072	0	0	1	1	1	0	8.6	8.38	489	5.74644	1	1	0	0	1	1	0	0	0	0	1	1	0	0	7	0	0	0	0	0	0	1	0	1	1	1	1	0	0	0.134247
71	1	181	67	20.4511	0	0	1	0	0	0	11.8	0.89	153.8	64.8422	0	1	0	1	0	0	0	0	0	0	0	1	0	0	7	0	0	0	0	0	0	1	1	1	1	0	0	0	0	1.61918
50	1	168	59	20.9042	0	1	0	0	1	0	14.4	1.06	66.2	59.226	1	1	0	1	0	0	0	0	0	0	0	1	0	0	6	0	0	0	0	0	1	0	1	1	0	1	0	0	0	1.47945
72	1	155	56	23.3091	0	1	1	0	0	0	12.4	1.09	992	51.7372	1	1	0	0	0	0	0	0	0	0	0	1	0	0	2	0	1	0	0	0	0	0	1	0	0	0	0	0	0	1.27123
77	0	148	55	25.1096	0	1	1	0	0	0	13.2	0.98	1112.3	42.133	1	1	0	0	0	0	0	0	0	0	0	1	0	0	2	0	1	0	0	0	0	0	1	1	1	0	0	0	0	1.2274
83	1	165	56	20.5693	0	0	0	1	0	0	12.5	1.11	356.3	48.6904	1	1	0	0	1	1	0	0	0	0	1	0	1	0	2	0	1	0	0	0	0	0	0	1	0	1	0	0	0	0.0246575
70	1	168	75	26.5731	0	1	0	0	1	0	14.2	0.92	42	62.7877	0	1	0	0	0	0	0	0	0	0	0	1	0	0	3	0	0	1	0	0	0	0	1	1	0	1	0	1	0	1.12877
59	1	176	106	34.22	1	1	0	0	0	1	13.8	1.07	<5.8	55.9012	1	1	0	0	0	0	0	0	0	0	0	1	0	0	5	0	0	0	0	1	0	0	0	1	0	0	0	0	0	1.04932
65	1	175	80	26.1224	0	1	1	1	1	0	16.5	1.03	177.2	56.6828	1	1	0	0	0	0	0	0	0	0	0	1	0	0	3	0	0	1	0	0	0	0	0	1	0	1	1	0	0	1.01644
65	1	165	72	26.4463	1	1	0	0	0	0	14.3	0.84	756.5	70.8491	0	1	0	0	0	0	0	0	0	0	0	1	0	0	3	0	0	1	0	0	0	0	1	1	0	1	0	0	0	1.0137
44	1	171	70	23.939	0	1	1	0	0	0	13.2	0.79	12.6	84.7475	0	1	0	1	0	0	0	0	0	0	0	1	0	0	5	0	0	0	0	1	0	0	0	1	0	0	0	1	0	1.01918
69	0	153	55	23.4952	0	0	1	1	0	0	10.2	0.93	37.9	46.0443	1	1	0	0	0	0	0	0	0	0	0	1	0	0	3	0	0	1	0	0	0	0	1	1	0	0	1	0	0	0.986301
